# Supplementary material for: Effects of Long-Term Enclosed Environment on Human Health Based on the Analysis of Salivary Microbiota and Cytokines
Source: Microbiol Spectr. 2022 Mar 7;10(2):e00254-22. doi: 10.1128/spectrum.00254-22 (PMC9045383; doi:10.1128/spectrum.00254-22)
Supplement: SUPPLEMENTAL FILE 2 — Supplemental material. Download SPECTRUM00254-22_Supp_2_seq10.xlsx, XLSX file, 0.04 MB [file spectrum00254-22_supp_2_seq10.xlsx]

## Sheet: title page
Supporting information Effects of long-term enclosed environment on human health based on the analysis of salivary microbiota and cytokines Zikai Hao a,d,1, Yinzhen Zhu a,b,1,Yuming Fu, a,b,c, Jianlou Yang a,b, Chen Meng a,b, Chen Dong e*, Hong Liu a,b,c,* a Beijing Advanced Innovation Centre for Biomedical Engineering, Beihang University, Beijing 102402, China b Institute of Environmental Biolog…

## Sheet: Table S1
Supplementary Table S1：Highly abundant OTUs in crewmembers’ saliva microbiota
	Species
Subject A	k__Bacteria|p__Actinobacteria|c__Actinobacteria|o__Actinomycetales|f__Actinomycetaceae|g__|s__
	k__Bacteria|p__Actinobacteria|c__Actinobacteria|o__Actinomycetales|f__Actinomycetaceae|g__Actinomyces|s__
	k__Bacteria|p__Actinobacteria|c__Actinobacteria|o__Actinomycetales|f__Corynebacteriaceae|g__Corynebacterium|s__
	k__Bacteria|p__Actinobacteria|c__Actinobacteria|o__Actinomycetales|f__Corynebacteriaceae|g__Corynebacterium|s__durum
	k__Bacteria|p__Actinobacteria|c__Actinobacteria|o__Actinomycetales|f__Micrococcaceae|g__Rothia|s__aeria
	k__Bacteria|p__Actinobacteria|c__Actinobacteria|o__Actinomycetales|f__Micrococcaceae|g__Rothia|s__dentocariosa
	k__Bacteria|p__Actinobacteria|c__Actinobacteria|o__Actinomycetales|f__Micrococcaceae|g__Rothia|s__mucilaginosa
	k__Bacteria|p__Actinobacteria|c__Actinobacteria|o__Actinomycetales|f__Propionibacteriaceae|g__|s__
	k__Bacteria|p__Actinobacteria|c__Coriobacteriia|o__Coriobacteriales|f__Coriobacteriaceae|g__|s__
	k__Bacteria|p__Actinobacteria|c__Coriobacteriia|o__Coriobacteriales|f__Coriobacteriaceae|g__Atopobium|s__
	k__Bacteria|p__Bacteroidetes|c__Bacteroidia|o__Bacteroidales|f__[Paraprevotellaceae]|g__[Prevotella]|s__
	k__Bacteria|p__Bacteroidetes|c__Bacteroidia|o__Bacteroidales|f__[Paraprevotellaceae]|g__[Prevotella]|s__tannerae
	k__Bacteria|p__Bacteroidetes|c__Bacteroidia|o__Bacteroidales|f__|g__|s__
	k__Bacteria|p__Bacteroidetes|c__Bacteroidia|o__Bacteroidales|f__Bacteroidaceae|g__Bacteroides|s__
	k__Bacteria|p__Bacteroidetes|c__Bacteroidia|o__Bacteroidales|f__Porphyromonadaceae|g__Paludibacter|s__
	k__Bacteria|p__Bacteroidetes|c__Bacteroidia|o__Bacteroidales|f__Porphyromonadaceae|g__Porphyromonas|s__
	k__Bacteria|p__Bacteroidetes|c__Bacteroidia|o__Bacteroidales|f__Porphyromonadaceae|g__Porphyromonas|s__endodontalis
	k__Bacteria|p__Bacteroidetes|c__Bacteroidia|o__Bacteroidales|f__Porphyromonadaceae|g__Tannerella|s__
	k__Bacteria|p__Bacteroidetes|c__Bacteroidia|o__Bacteroidales|f__Prevotellaceae|g__Prevotella|s__
	k__Bacteria|p__Bacteroidetes|c__Bacteroidia|o__Bacteroidales|f__Prevotellaceae|g__Prevotella|s__copri
	k__Bacteria|p__Bacteroidetes|c__Bacteroidia|o__Bacteroidales|f__Prevotellaceae|g__Prevotella|s__intermedia
	k__Bacteria|p__Bacteroidetes|c__Bacteroidia|o__Bacteroidales|f__Prevotellaceae|g__Prevotella|s__melaninogenica
	k__Bacteria|p__Bacteroidetes|c__Bacteroidia|o__Bacteroidales|f__Prevotellaceae|g__Prevotella|s__nanceiensis
	k__Bacteria|p__Bacteroidetes|c__Bacteroidia|o__Bacteroidales|f__Prevotellaceae|g__Prevotella|s__nigrescens
	k__Bacteria|p__Bacteroidetes|c__Bacteroidia|o__Bacteroidales|f__Prevotellaceae|g__Prevotella|s__pallens
	k__Bacteria|p__Bacteroidetes|c__Flavobacteriia|o__Flavobacteriales|f__[Weeksellaceae]|g__|s__
	k__Bacteria|p__Bacteroidetes|c__Flavobacteriia|o__Flavobacteriales|f__Flavobacteriaceae|g__Capnocytophaga|s__
	k__Bacteria|p__Bacteroidetes|c__Flavobacteriia|o__Flavobacteriales|f__Flavobacteriaceae|g__Capnocytophaga|s__ochracea
	k__Bacteria|p__Firmicutes|c__Bacilli|o__Bacillales|f__Planococcaceae|g__|s__
	k__Bacteria|p__Firmicutes|c__Bacilli|o__Gemellales|f__Gemellaceae|g__|s__
	k__Bacteria|p__Firmicutes|c__Bacilli|o__Gemellales|f__Gemellaceae|g__Gemella|s__
	k__Bacteria|p__Firmicutes|c__Bacilli|o__Lactobacillales|f__Aerococcaceae|g__|s__
	k__Bacteria|p__Firmicutes|c__Bacilli|o__Lactobacillales|f__Carnobacteriaceae|g__Granulicatella|s__
	k__Bacteria|p__Firmicutes|c__Bacilli|o__Lactobacillales|f__Streptococcaceae|g__|s__
	k__Bacteria|p__Firmicutes|c__Bacilli|o__Lactobacillales|f__Streptococcaceae|g__Streptococcus|s__
	k__Bacteria|p__Firmicutes|c__Bacilli|o__Lactobacillales|f__Streptococcaceae|g__Streptococcus|s__anginosus
	k__Bacteria|p__Firmicutes|c__Clostridia|o__Clostridiales|f__[Acidaminobacteraceae]|g__|s__
	k__Bacteria|p__Firmicutes|c__Clostridia|o__Clostridiales|f__[Mogibacteriaceae]|g__|s__
	k__Bacteria|p__Firmicutes|c__Clostridia|o__Clostridiales|f__[Mogibacteriaceae]|g__Anaerovorax|s__
	k__Bacteria|p__Firmicutes|c__Clostridia|o__Clostridiales|f__[Mogibacteriaceae]|g__Mogibacterium|s__
	k__Bacteria|p__Firmicutes|c__Clostridia|o__Clostridiales|f__[Tissierellaceae]|g__Parvimonas|s__
	k__Bacteria|p__Firmicutes|c__Clostridia|o__Clostridiales|f__|g__|s__
	k__Bacteria|p__Firmicutes|c__Clostridia|o__Clostridiales|f__Clostridiaceae|g__|s__
	k__Bacteria|p__Firmicutes|c__Clostridia|o__Clostridiales|f__Lachnospiraceae|g__|s__
	k__Bacteria|p__Firmicutes|c__Clostridia|o__Clostridiales|f__Lachnospiraceae|g__Butyrivibrio|s__
	k__Bacteria|p__Firmicutes|c__Clostridia|o__Clostridiales|f__Lachnospiraceae|g__Catonella|s__
	k__Bacteria|p__Firmicutes|c__Clostridia|o__Clostridiales|f__Lachnospiraceae|g__Moryella|s__
	k__Bacteria|p__Firmicutes|c__Clostridia|o__Clostridiales|f__Lachnospiraceae|g__Oribacterium|s__
	k__Bacteria|p__Firmicutes|c__Clostridia|o__Clostridiales|f__Peptococcaceae|g__Peptococcus|s__
	k__Bacteria|p__Firmicutes|c__Clostridia|o__Clostridiales|f__Peptostreptococcaceae|g__|s__
	k__Bacteria|p__Firmicutes|c__Clostridia|o__Clostridiales|f__Peptostreptococcaceae|g__Filifactor|s__
	k__Bacteria|p__Firmicutes|c__Clostridia|o__Clostridiales|f__Peptostreptococcaceae|g__Peptostreptococcus|s__
	k__Bacteria|p__Firmicutes|c__Clostridia|o__Clostridiales|f__Ruminococcaceae|g__|s__
	k__Bacteria|p__Firmicutes|c__Clostridia|o__Clostridiales|f__Veillonellaceae|g__|s__
	k__Bacteria|p__Firmicutes|c__Clostridia|o__Clostridiales|f__Veillonellaceae|g__Dialister|s__
	k__Bacteria|p__Firmicutes|c__Clostridia|o__Clostridiales|f__Veillonellaceae|g__Megasphaera|s__
	k__Bacteria|p__Firmicutes|c__Clostridia|o__Clostridiales|f__Veillonellaceae|g__Schwartzia|s__
	k__Bacteria|p__Firmicutes|c__Clostridia|o__Clostridiales|f__Veillonellaceae|g__Selenomonas|s__
	k__Bacteria|p__Firmicutes|c__Clostridia|o__Clostridiales|f__Veillonellaceae|g__Veillonella|s__
	k__Bacteria|p__Firmicutes|c__Clostridia|o__Clostridiales|f__Veillonellaceae|g__Veillonella|s__dispar
	k__Bacteria|p__Firmicutes|c__Clostridia|o__Clostridiales|f__Veillonellaceae|g__Veillonella|s__parvula
	k__Bacteria|p__Firmicutes|c__Erysipelotrichi|o__Erysipelotrichales|f__Erysipelotrichaceae|g__Bulleidia|s__
	k__Bacteria|p__Firmicutes|c__Erysipelotrichi|o__Erysipelotrichales|f__Erysipelotrichaceae|g__Bulleidia|s__moorei
	k__Bacteria|p__Firmicutes|c__Erysipelotrichi|o__Erysipelotrichales|f__Erysipelotrichaceae|g__Sharpea|s__
	k__Bacteria|p__Fusobacteria|c__Fusobacteriia|o__Fusobacteriales|f__Fusobacteriaceae|g__Fusobacterium|s__
	k__Bacteria|p__Fusobacteria|c__Fusobacteriia|o__Fusobacteriales|f__Leptotrichiaceae|g__Leptotrichia|s__
	k__Bacteria|p__Proteobacteria|c__Betaproteobacteria|o__Burkholderiales|f__Burkholderiaceae|g__Lautropia|s__
	k__Bacteria|p__Proteobacteria|c__Betaproteobacteria|o__Burkholderiales|f__Comamonadaceae|g__|s__
	k__Bacteria|p__Proteobacteria|c__Betaproteobacteria|o__Neisseriales|f__Neisseriaceae|g__|s__
	k__Bacteria|p__Proteobacteria|c__Betaproteobacteria|o__Neisseriales|f__Neisseriaceae|g__Eikenella|s__
	k__Bacteria|p__Proteobacteria|c__Betaproteobacteria|o__Neisseriales|f__Neisseriaceae|g__Kingella|s__
	k__Bacteria|p__Proteobacteria|c__Betaproteobacteria|o__Neisseriales|f__Neisseriaceae|g__Kingella|s__denitrificans
	k__Bacteria|p__Proteobacteria|c__Betaproteobacteria|o__Neisseriales|f__Neisseriaceae|g__Neisseria|s__
	k__Bacteria|p__Proteobacteria|c__Betaproteobacteria|o__Neisseriales|f__Neisseriaceae|g__Neisseria|s__cinerea
	k__Bacteria|p__Proteobacteria|c__Betaproteobacteria|o__Neisseriales|f__Neisseriaceae|g__Neisseria|s__subflava
	k__Bacteria|p__Proteobacteria|c__Epsilonproteobacteria|o__Campylobacterales|f__Campylobacteraceae|g__Campylobacter|s__
	k__Bacteria|p__Proteobacteria|c__Gammaproteobacteria|o__Cardiobacteriales|f__Cardiobacteriaceae|g__Cardiobacterium|s__
	k__Bacteria|p__Proteobacteria|c__Gammaproteobacteria|o__Enterobacteriales|f__Enterobacteriaceae|g__|s__
	k__Bacteria|p__Proteobacteria|c__Gammaproteobacteria|o__Pasteurellales|f__Pasteurellaceae|g__|s__
	k__Bacteria|p__Proteobacteria|c__Gammaproteobacteria|o__Pasteurellales|f__Pasteurellaceae|g__Actinobacillus|s__
	k__Bacteria|p__Proteobacteria|c__Gammaproteobacteria|o__Pasteurellales|f__Pasteurellaceae|g__Actinobacillus|s__parahaemolyticus
	k__Bacteria|p__Proteobacteria|c__Gammaproteobacteria|o__Pasteurellales|f__Pasteurellaceae|g__Aggregatibacter|s__
	k__Bacteria|p__Proteobacteria|c__Gammaproteobacteria|o__Pasteurellales|f__Pasteurellaceae|g__Aggregatibacter|s__segnis
	k__Bacteria|p__Proteobacteria|c__Gammaproteobacteria|o__Pasteurellales|f__Pasteurellaceae|g__Haemophilus|s__
	k__Bacteria|p__Proteobacteria|c__Gammaproteobacteria|o__Pasteurellales|f__Pasteurellaceae|g__Haemophilus|s__influenzae
	k__Bacteria|p__Proteobacteria|c__Gammaproteobacteria|o__Pasteurellales|f__Pasteurellaceae|g__Haemophilus|s__parainfluenzae
	k__Bacteria|p__Spirochaetes|c__Spirochaetes|o__Spirochaetales|f__Spirochaetaceae|g__Treponema|s__
	k__Bacteria|p__Spirochaetes|c__Spirochaetes|o__Spirochaetales|f__Spirochaetaceae|g__Treponema|s__amylovorum
	k__Bacteria|p__Spirochaetes|c__Spirochaetes|o__Spirochaetales|f__Spirochaetaceae|g__Treponema|s__socranskii
	k__Bacteria|p__SR1|c__|o__|f__|g__|s__
	k__Bacteria|p__Synergistetes|c__Synergistia|o__Synergistales|f__Dethiosulfovibrionaceae|g__TG5|s__
	k__Bacteria|p__Tenericutes|c__Mollicutes|o__Mycoplasmatales|f__Mycoplasmataceae|g__Mycoplasma|s__
	k__Bacteria|p__Tenericutes|c__Mollicutes|o__RF39|f__|g__|s__
	k__Bacteria|p__TM7|c__TM7-3|o__|f__|g__|s__
	k__Bacteria|p__TM7|c__TM7-3|o__CW040|f__|g__|s__
	k__Bacteria|p__TM7|c__TM7-3|o__CW040|f__F16|g__|s__
	k__Bacteria|p__TM7|c__TM7-3|o__I025|f__Rs-045|g__|s__
Subject B	k__Bacteria|p__Actinobacteria|c__Actinobacteria|o__Actinomycetales|f__Actinomycetaceae|g__|s__
	k__Bacteria|p__Actinobacteria|c__Actinobacteria|o__Actinomycetales|f__Actinomycetaceae|g__Actinomyces|s__
	k__Bacteria|p__Actinobacteria|c__Actinobacteria|o__Actinomycetales|f__Corynebacteriaceae|g__Corynebacterium|s__
	k__Bacteria|p__Actinobacteria|c__Actinobacteria|o__Actinomycetales|f__Corynebacteriaceae|g__Corynebacterium|s__durum
	k__Bacteria|p__Actinobacteria|c__Actinobacteria|o__Actinomycetales|f__Micrococcaceae|g__Rothia|s__aeria
	k__Bacteria|p__Actinobacteria|c__Actinobacteria|o__Actinomycetales|f__Micrococcaceae|g__Rothia|s__dentocariosa
	k__Bacteria|p__Actinobacteria|c__Actinobacteria|o__Actinomycetales|f__Micrococcaceae|g__Rothia|s__mucilaginosa
	k__Bacteria|p__Actinobacteria|c__Actinobacteria|o__Actinomycetales|f__Propionibacteriaceae|g__|s__
	k__Bacteria|p__Actinobacteria|c__Actinobacteria|o__Bifidobacteriales|f__Bifidobacteriaceae|g__Bifidobacterium|s__
	k__Bacteria|p__Actinobacteria|c__Coriobacteriia|o__Coriobacteriales|f__Coriobacteriaceae|g__|s__
	k__Bacteria|p__Actinobacteria|c__Coriobacteriia|o__Coriobacteriales|f__Coriobacteriaceae|g__Atopobium|s__
	k__Bacteria|p__Bacteroidetes|c__Bacteroidia|o__Bacteroidales|f__[Paraprevotellaceae]|g__[Prevotella]|s__
	k__Bacteria|p__Bacteroidetes|c__Bacteroidia|o__Bacteroidales|f__[Paraprevotellaceae]|g__[Prevotella]|s__tannerae
	k__Bacteria|p__Bacteroidetes|c__Bacteroidia|o__Bacteroidales|f__|g__|s__
	k__Bacteria|p__Bacteroidetes|c__Bacteroidia|o__Bacteroidales|f__Bacteroidaceae|g__Bacteroides|s__
	k__Bacteria|p__Bacteroidetes|c__Bacteroidia|o__Bacteroidales|f__Porphyromonadaceae|g__Paludibacter|s__
	k__Bacteria|p__Bacteroidetes|c__Bacteroidia|o__Bacteroidales|f__Porphyromonadaceae|g__Porphyromonas|s__
	k__Bacteria|p__Bacteroidetes|c__Bacteroidia|o__Bacteroidales|f__Porphyromonadaceae|g__Porphyromonas|s__endodontalis
	k__Bacteria|p__Bacteroidetes|c__Bacteroidia|o__Bacteroidales|f__Porphyromonadaceae|g__Tannerella|s__
	k__Bacteria|p__Bacteroidetes|c__Bacteroidia|o__Bacteroidales|f__Prevotellaceae|g__Prevotella|s__
	k__Bacteria|p__Bacteroidetes|c__Bacteroidia|o__Bacteroidales|f__Prevotellaceae|g__Prevotella|s__copri
	k__Bacteria|p__Bacteroidetes|c__Bacteroidia|o__Bacteroidales|f__Prevotellaceae|g__Prevotella|s__intermedia
	k__Bacteria|p__Bacteroidetes|c__Bacteroidia|o__Bacteroidales|f__Prevotellaceae|g__Prevotella|s__melaninogenica
	k__Bacteria|p__Bacteroidetes|c__Bacteroidia|o__Bacteroidales|f__Prevotellaceae|g__Prevotella|s__nanceiensis
	k__Bacteria|p__Bacteroidetes|c__Bacteroidia|o__Bacteroidales|f__Prevotellaceae|g__Prevotella|s__nigrescens
	k__Bacteria|p__Bacteroidetes|c__Bacteroidia|o__Bacteroidales|f__Prevotellaceae|g__Prevotella|s__pallens
	k__Bacteria|p__Bacteroidetes|c__Flavobacteriia|o__Flavobacteriales|f__[Weeksellaceae]|g__|s__
	k__Bacteria|p__Bacteroidetes|c__Flavobacteriia|o__Flavobacteriales|f__Flavobacteriaceae|g__Capnocytophaga|s__
	k__Bacteria|p__Bacteroidetes|c__Flavobacteriia|o__Flavobacteriales|f__Flavobacteriaceae|g__Capnocytophaga|s__ochracea
	k__Bacteria|p__Cyanobacteria|c__Chloroplast|o__Streptophyta|f__|g__|s__
	k__Bacteria|p__Firmicutes|c__Bacilli|o__Bacillales|f__Planococcaceae|g__|s__
	k__Bacteria|p__Firmicutes|c__Bacilli|o__Gemellales|f__Gemellaceae|g__|s__
	k__Bacteria|p__Firmicutes|c__Bacilli|o__Gemellales|f__Gemellaceae|g__Gemella|s__
	k__Bacteria|p__Firmicutes|c__Bacilli|o__Lactobacillales|f__Aerococcaceae|g__|s__
	k__Bacteria|p__Firmicutes|c__Bacilli|o__Lactobacillales|f__Carnobacteriaceae|g__Granulicatella|s__
	k__Bacteria|p__Firmicutes|c__Bacilli|o__Lactobacillales|f__Lactobacillaceae|g__Lactobacillus|s__
	k__Bacteria|p__Firmicutes|c__Bacilli|o__Lactobacillales|f__Streptococcaceae|g__|s__
	k__Bacteria|p__Firmicutes|c__Bacilli|o__Lactobacillales|f__Streptococcaceae|g__Streptococcus|s__
	k__Bacteria|p__Firmicutes|c__Bacilli|o__Lactobacillales|f__Streptococcaceae|g__Streptococcus|s__anginosus
	k__Bacteria|p__Firmicutes|c__Clostridia|o__Clostridiales|f__[Mogibacteriaceae]|g__|s__
	k__Bacteria|p__Firmicutes|c__Clostridia|o__Clostridiales|f__[Mogibacteriaceae]|g__Anaerovorax|s__
	k__Bacteria|p__Firmicutes|c__Clostridia|o__Clostridiales|f__[Mogibacteriaceae]|g__Mogibacterium|s__
	k__Bacteria|p__Firmicutes|c__Clostridia|o__Clostridiales|f__[Tissierellaceae]|g__|s__
	k__Bacteria|p__Firmicutes|c__Clostridia|o__Clostridiales|f__[Tissierellaceae]|g__Parvimonas|s__
	k__Bacteria|p__Firmicutes|c__Clostridia|o__Clostridiales|f__|g__|s__
	k__Bacteria|p__Firmicutes|c__Clostridia|o__Clostridiales|f__Clostridiaceae|g__|s__
	k__Bacteria|p__Firmicutes|c__Clostridia|o__Clostridiales|f__Lachnospiraceae|g__|s__
	k__Bacteria|p__Firmicutes|c__Clostridia|o__Clostridiales|f__Lachnospiraceae|g__Butyrivibrio|s__
	k__Bacteria|p__Firmicutes|c__Clostridia|o__Clostridiales|f__Lachnospiraceae|g__Catonella|s__
	k__Bacteria|p__Firmicutes|c__Clostridia|o__Clostridiales|f__Lachnospiraceae|g__Moryella|s__
	k__Bacteria|p__Firmicutes|c__Clostridia|o__Clostridiales|f__Lachnospiraceae|g__Oribacterium|s__
	k__Bacteria|p__Firmicutes|c__Clostridia|o__Clostridiales|f__Lachnospiraceae|g__Shuttleworthia|s__satelles
	k__Bacteria|p__Firmicutes|c__Clostridia|o__Clostridiales|f__Peptococcaceae|g__Peptococcus|s__
	k__Bacteria|p__Firmicutes|c__Clostridia|o__Clostridiales|f__Peptostreptococcaceae|g__|s__
	k__Bacteria|p__Firmicutes|c__Clostridia|o__Clostridiales|f__Peptostreptococcaceae|g__Filifactor|s__
	k__Bacteria|p__Firmicutes|c__Clostridia|o__Clostridiales|f__Peptostreptococcaceae|g__Peptostreptococcus|s__
	k__Bacteria|p__Firmicutes|c__Clostridia|o__Clostridiales|f__Ruminococcaceae|g__|s__
	k__Bacteria|p__Firmicutes|c__Clostridia|o__Clostridiales|f__Ruminococcaceae|g__Ruminococcus|s__
	k__Bacteria|p__Firmicutes|c__Clostridia|o__Clostridiales|f__Veillonellaceae|g__|s__
	k__Bacteria|p__Firmicutes|c__Clostridia|o__Clostridiales|f__Veillonellaceae|g__Dialister|s__
	k__Bacteria|p__Firmicutes|c__Clostridia|o__Clostridiales|f__Veillonellaceae|g__Megasphaera|s__
	k__Bacteria|p__Firmicutes|c__Clostridia|o__Clostridiales|f__Veillonellaceae|g__Schwartzia|s__
	k__Bacteria|p__Firmicutes|c__Clostridia|o__Clostridiales|f__Veillonellaceae|g__Selenomonas|s__
	k__Bacteria|p__Firmicutes|c__Clostridia|o__Clostridiales|f__Veillonellaceae|g__Veillonella|s__
	k__Bacteria|p__Firmicutes|c__Clostridia|o__Clostridiales|f__Veillonellaceae|g__Veillonella|s__dispar
	k__Bacteria|p__Firmicutes|c__Clostridia|o__Clostridiales|f__Veillonellaceae|g__Veillonella|s__parvula
	k__Bacteria|p__Firmicutes|c__Erysipelotrichi|o__Erysipelotrichales|f__Erysipelotrichaceae|g__Bulleidia|s__
	k__Bacteria|p__Firmicutes|c__Erysipelotrichi|o__Erysipelotrichales|f__Erysipelotrichaceae|g__Bulleidia|s__moorei
	k__Bacteria|p__Fusobacteria|c__Fusobacteriia|o__Fusobacteriales|f__Fusobacteriaceae|g__Fusobacterium|s__
	k__Bacteria|p__Fusobacteria|c__Fusobacteriia|o__Fusobacteriales|f__Leptotrichiaceae|g__|s__
	k__Bacteria|p__Fusobacteria|c__Fusobacteriia|o__Fusobacteriales|f__Leptotrichiaceae|g__Leptotrichia|s__
	k__Bacteria|p__GN02|c__BD1-5|o__|f__|g__|s__
	k__Bacteria|p__Proteobacteria|c__Betaproteobacteria|o__Burkholderiales|f__Burkholderiaceae|g__Lautropia|s__
	k__Bacteria|p__Proteobacteria|c__Betaproteobacteria|o__Burkholderiales|f__Comamonadaceae|g__|s__
	k__Bacteria|p__Proteobacteria|c__Betaproteobacteria|o__Neisseriales|f__Neisseriaceae|g__|s__
	k__Bacteria|p__Proteobacteria|c__Betaproteobacteria|o__Neisseriales|f__Neisseriaceae|g__Eikenella|s__
	k__Bacteria|p__Proteobacteria|c__Betaproteobacteria|o__Neisseriales|f__Neisseriaceae|g__Kingella|s__
	k__Bacteria|p__Proteobacteria|c__Betaproteobacteria|o__Neisseriales|f__Neisseriaceae|g__Kingella|s__denitrificans
	k__Bacteria|p__Proteobacteria|c__Betaproteobacteria|o__Neisseriales|f__Neisseriaceae|g__Neisseria|s__
	k__Bacteria|p__Proteobacteria|c__Betaproteobacteria|o__Neisseriales|f__Neisseriaceae|g__Neisseria|s__cinerea
	k__Bacteria|p__Proteobacteria|c__Betaproteobacteria|o__Neisseriales|f__Neisseriaceae|g__Neisseria|s__oralis
	k__Bacteria|p__Proteobacteria|c__Betaproteobacteria|o__Neisseriales|f__Neisseriaceae|g__Neisseria|s__subflava
	k__Bacteria|p__Proteobacteria|c__Epsilonproteobacteria|o__Campylobacterales|f__Campylobacteraceae|g__Campylobacter|s__
	k__Bacteria|p__Proteobacteria|c__Gammaproteobacteria|o__Cardiobacteriales|f__Cardiobacteriaceae|g__Cardiobacterium|s__
	k__Bacteria|p__Proteobacteria|c__Gammaproteobacteria|o__Pasteurellales|f__Pasteurellaceae|g__|s__
	k__Bacteria|p__Proteobacteria|c__Gammaproteobacteria|o__Pasteurellales|f__Pasteurellaceae|g__Actinobacillus|s__
	k__Bacteria|p__Proteobacteria|c__Gammaproteobacteria|o__Pasteurellales|f__Pasteurellaceae|g__Actinobacillus|s__parahaemolyticus
	k__Bacteria|p__Proteobacteria|c__Gammaproteobacteria|o__Pasteurellales|f__Pasteurellaceae|g__Aggregatibacter|s__
	k__Bacteria|p__Proteobacteria|c__Gammaproteobacteria|o__Pasteurellales|f__Pasteurellaceae|g__Aggregatibacter|s__segnis
	k__Bacteria|p__Proteobacteria|c__Gammaproteobacteria|o__Pasteurellales|f__Pasteurellaceae|g__Haemophilus|s__
	k__Bacteria|p__Proteobacteria|c__Gammaproteobacteria|o__Pasteurellales|f__Pasteurellaceae|g__Haemophilus|s__influenzae
	k__Bacteria|p__Proteobacteria|c__Gammaproteobacteria|o__Pasteurellales|f__Pasteurellaceae|g__Haemophilus|s__parainfluenzae
	k__Bacteria|p__Proteobacteria|c__Gammaproteobacteria|o__Pseudomonadales|f__Moraxellaceae|g__Moraxella|s__
	k__Bacteria|p__Spirochaetes|c__Spirochaetes|o__Spirochaetales|f__Spirochaetaceae|g__Treponema|s__
	k__Bacteria|p__Spirochaetes|c__Spirochaetes|o__Spirochaetales|f__Spirochaetaceae|g__Treponema|s__amylovorum
	k__Bacteria|p__Spirochaetes|c__Spirochaetes|o__Spirochaetales|f__Spirochaetaceae|g__Treponema|s__socranskii
	k__Bacteria|p__SR1|c__|o__|f__|g__|s__
	k__Bacteria|p__Synergistetes|c__Synergistia|o__Synergistales|f__Dethiosulfovibrionaceae|g__Pyramidobacter|s__piscolens
	k__Bacteria|p__Synergistetes|c__Synergistia|o__Synergistales|f__Dethiosulfovibrionaceae|g__TG5|s__
	k__Bacteria|p__Tenericutes|c__Mollicutes|o__Mycoplasmatales|f__Mycoplasmataceae|g__Mycoplasma|s__
	k__Bacteria|p__Tenericutes|c__Mollicutes|o__RF39|f__|g__|s__
	k__Bacteria|p__TM7|c__TM7-3|o__|f__|g__|s__
	k__Bacteria|p__TM7|c__TM7-3|o__CW040|f__|g__|s__
	k__Bacteria|p__TM7|c__TM7-3|o__CW040|f__F16|g__|s__
Subject C	k__Bacteria|p__Actinobacteria|c__Actinobacteria|o__Actinomycetales|f__Actinomycetaceae|g__|s__
	k__Bacteria|p__Actinobacteria|c__Actinobacteria|o__Actinomycetales|f__Actinomycetaceae|g__Actinomyces|s__
	k__Bacteria|p__Actinobacteria|c__Actinobacteria|o__Actinomycetales|f__Corynebacteriaceae|g__Corynebacterium|s__
	k__Bacteria|p__Actinobacteria|c__Actinobacteria|o__Actinomycetales|f__Corynebacteriaceae|g__Corynebacterium|s__durum
	k__Bacteria|p__Actinobacteria|c__Actinobacteria|o__Actinomycetales|f__Micrococcaceae|g__Rothia|s__aeria
	k__Bacteria|p__Actinobacteria|c__Actinobacteria|o__Actinomycetales|f__Micrococcaceae|g__Rothia|s__dentocariosa
	k__Bacteria|p__Actinobacteria|c__Actinobacteria|o__Actinomycetales|f__Micrococcaceae|g__Rothia|s__mucilaginosa
	k__Bacteria|p__Actinobacteria|c__Actinobacteria|o__Actinomycetales|f__Nocardioidaceae|g__Propionicimonas|s__
	k__Bacteria|p__Actinobacteria|c__Actinobacteria|o__Actinomycetales|f__Propionibacteriaceae|g__|s__
	k__Bacteria|p__Actinobacteria|c__Coriobacteriia|o__Coriobacteriales|f__Coriobacteriaceae|g__|s__
	k__Bacteria|p__Actinobacteria|c__Coriobacteriia|o__Coriobacteriales|f__Coriobacteriaceae|g__Atopobium|s__
	k__Bacteria|p__Bacteroidetes|c__Bacteroidia|o__Bacteroidales|f__[Odoribacteraceae]|g__Odoribacter|s__
	k__Bacteria|p__Bacteroidetes|c__Bacteroidia|o__Bacteroidales|f__[Paraprevotellaceae]|g__[Prevotella]|s__
	k__Bacteria|p__Bacteroidetes|c__Bacteroidia|o__Bacteroidales|f__[Paraprevotellaceae]|g__[Prevotella]|s__tannerae
	k__Bacteria|p__Bacteroidetes|c__Bacteroidia|o__Bacteroidales|f__|g__|s__
	k__Bacteria|p__Bacteroidetes|c__Bacteroidia|o__Bacteroidales|f__Bacteroidaceae|g__Bacteroides|s__
	k__Bacteria|p__Bacteroidetes|c__Bacteroidia|o__Bacteroidales|f__Porphyromonadaceae|g__Paludibacter|s__
	k__Bacteria|p__Bacteroidetes|c__Bacteroidia|o__Bacteroidales|f__Porphyromonadaceae|g__Porphyromonas|s__
	k__Bacteria|p__Bacteroidetes|c__Bacteroidia|o__Bacteroidales|f__Porphyromonadaceae|g__Porphyromonas|s__endodontalis
	k__Bacteria|p__Bacteroidetes|c__Bacteroidia|o__Bacteroidales|f__Porphyromonadaceae|g__Tannerella|s__
	k__Bacteria|p__Bacteroidetes|c__Bacteroidia|o__Bacteroidales|f__Prevotellaceae|g__Prevotella|s__
	k__Bacteria|p__Bacteroidetes|c__Bacteroidia|o__Bacteroidales|f__Prevotellaceae|g__Prevotella|s__copri
	k__Bacteria|p__Bacteroidetes|c__Bacteroidia|o__Bacteroidales|f__Prevotellaceae|g__Prevotella|s__intermedia
	k__Bacteria|p__Bacteroidetes|c__Bacteroidia|o__Bacteroidales|f__Prevotellaceae|g__Prevotella|s__melaninogenica
	k__Bacteria|p__Bacteroidetes|c__Bacteroidia|o__Bacteroidales|f__Prevotellaceae|g__Prevotella|s__nanceiensis
	k__Bacteria|p__Bacteroidetes|c__Bacteroidia|o__Bacteroidales|f__Prevotellaceae|g__Prevotella|s__nigrescens
	k__Bacteria|p__Bacteroidetes|c__Bacteroidia|o__Bacteroidales|f__S24-7|g__|s__
	k__Bacteria|p__Bacteroidetes|c__Flavobacteriia|o__Flavobacteriales|f__[Weeksellaceae]|g__|s__
	k__Bacteria|p__Bacteroidetes|c__Flavobacteriia|o__Flavobacteriales|f__Flavobacteriaceae|g__Capnocytophaga|s__
	k__Bacteria|p__Bacteroidetes|c__Flavobacteriia|o__Flavobacteriales|f__Flavobacteriaceae|g__Capnocytophaga|s__ochracea
	k__Bacteria|p__Cyanobacteria|c__Chloroplast|o__Streptophyta|f__|g__|s__
	k__Bacteria|p__Firmicutes|c__Bacilli|o__Bacillales|f__Planococcaceae|g__|s__
	k__Bacteria|p__Firmicutes|c__Bacilli|o__Gemellales|f__Gemellaceae|g__|s__
	k__Bacteria|p__Firmicutes|c__Bacilli|o__Lactobacillales|f__Aerococcaceae|g__|s__
	k__Bacteria|p__Firmicutes|c__Bacilli|o__Lactobacillales|f__Carnobacteriaceae|g__Granulicatella|s__
	k__Bacteria|p__Firmicutes|c__Bacilli|o__Lactobacillales|f__Lactobacillaceae|g__Lactobacillus|s__
	k__Bacteria|p__Firmicutes|c__Bacilli|o__Lactobacillales|f__Streptococcaceae|g__|s__
	k__Bacteria|p__Firmicutes|c__Bacilli|o__Lactobacillales|f__Streptococcaceae|g__Streptococcus|s__
	k__Bacteria|p__Firmicutes|c__Bacilli|o__Lactobacillales|f__Streptococcaceae|g__Streptococcus|s__anginosus
	k__Bacteria|p__Firmicutes|c__Bacilli|o__Lactobacillales|f__Streptococcaceae|g__Streptococcus|s__infantis
	k__Bacteria|p__Firmicutes|c__Clostridia|o__Clostridiales|f__[Acidaminobacteraceae]|g__|s__
	k__Bacteria|p__Firmicutes|c__Clostridia|o__Clostridiales|f__[Mogibacteriaceae]|g__|s__
	k__Bacteria|p__Firmicutes|c__Clostridia|o__Clostridiales|f__[Mogibacteriaceae]|g__Anaerovorax|s__
	k__Bacteria|p__Firmicutes|c__Clostridia|o__Clostridiales|f__[Mogibacteriaceae]|g__Mogibacterium|s__
	k__Bacteria|p__Firmicutes|c__Clostridia|o__Clostridiales|f__[Tissierellaceae]|g__|s__
	k__Bacteria|p__Firmicutes|c__Clostridia|o__Clostridiales|f__[Tissierellaceae]|g__Parvimonas|s__
	k__Bacteria|p__Firmicutes|c__Clostridia|o__Clostridiales|f__|g__|s__
	k__Bacteria|p__Firmicutes|c__Clostridia|o__Clostridiales|f__Clostridiaceae|g__|s__
	k__Bacteria|p__Firmicutes|c__Clostridia|o__Clostridiales|f__Lachnospiraceae|g__|s__
	k__Bacteria|p__Firmicutes|c__Clostridia|o__Clostridiales|f__Lachnospiraceae|g__Butyrivibrio|s__
	k__Bacteria|p__Firmicutes|c__Clostridia|o__Clostridiales|f__Lachnospiraceae|g__Catonella|s__
	k__Bacteria|p__Firmicutes|c__Clostridia|o__Clostridiales|f__Lachnospiraceae|g__Moryella|s__
	k__Bacteria|p__Firmicutes|c__Clostridia|o__Clostridiales|f__Lachnospiraceae|g__Oribacterium|s__
	k__Bacteria|p__Firmicutes|c__Clostridia|o__Clostridiales|f__Lachnospiraceae|g__Shuttleworthia|s__satelles
	k__Bacteria|p__Firmicutes|c__Clostridia|o__Clostridiales|f__Peptococcaceae|g__Peptococcus|s__
	k__Bacteria|p__Firmicutes|c__Clostridia|o__Clostridiales|f__Peptostreptococcaceae|g__|s__
	k__Bacteria|p__Firmicutes|c__Clostridia|o__Clostridiales|f__Peptostreptococcaceae|g__Filifactor|s__
	k__Bacteria|p__Firmicutes|c__Clostridia|o__Clostridiales|f__Peptostreptococcaceae|g__Peptostreptococcus|s__
	k__Bacteria|p__Firmicutes|c__Clostridia|o__Clostridiales|f__Ruminococcaceae|g__|s__
	k__Bacteria|p__Firmicutes|c__Clostridia|o__Clostridiales|f__Veillonellaceae|g__|s__
	k__Bacteria|p__Firmicutes|c__Clostridia|o__Clostridiales|f__Veillonellaceae|g__Dialister|s__
	k__Bacteria|p__Firmicutes|c__Clostridia|o__Clostridiales|f__Veillonellaceae|g__Megasphaera|s__
	k__Bacteria|p__Firmicutes|c__Clostridia|o__Clostridiales|f__Veillonellaceae|g__Schwartzia|s__
	k__Bacteria|p__Firmicutes|c__Clostridia|o__Clostridiales|f__Veillonellaceae|g__Selenomonas|s__
	k__Bacteria|p__Firmicutes|c__Clostridia|o__Clostridiales|f__Veillonellaceae|g__Veillonella|s__
	k__Bacteria|p__Firmicutes|c__Clostridia|o__Clostridiales|f__Veillonellaceae|g__Veillonella|s__dispar
	k__Bacteria|p__Firmicutes|c__Clostridia|o__Clostridiales|f__Veillonellaceae|g__Veillonella|s__parvula
	k__Bacteria|p__Firmicutes|c__Erysipelotrichi|o__Erysipelotrichales|f__Erysipelotrichaceae|g__Bulleidia|s__moorei
	k__Bacteria|p__Firmicutes|c__Erysipelotrichi|o__Erysipelotrichales|f__Erysipelotrichaceae|g__Sharpea|s__
	k__Bacteria|p__Fusobacteria|c__Fusobacteriia|o__Fusobacteriales|f__Fusobacteriaceae|g__Fusobacterium|s__
	k__Bacteria|p__Fusobacteria|c__Fusobacteriia|o__Fusobacteriales|f__Leptotrichiaceae|g__|s__
	k__Bacteria|p__Fusobacteria|c__Fusobacteriia|o__Fusobacteriales|f__Leptotrichiaceae|g__Leptotrichia|s__
	k__Bacteria|p__Fusobacteria|c__Fusobacteriia|o__Fusobacteriales|f__Leptotrichiaceae|g__Streptobacillus|s__moniliformis
	k__Bacteria|p__GN02|c__BD1-5|o__|f__|g__|s__
	k__Bacteria|p__Proteobacteria|c__Alphaproteobacteria|o__Rhizobiales|f__|g__|s__
	k__Bacteria|p__Proteobacteria|c__Alphaproteobacteria|o__Rhizobiales|f__Brucellaceae|g__Ochrobactrum|s__
	k__Bacteria|p__Proteobacteria|c__Betaproteobacteria|o__Burkholderiales|f__Burkholderiaceae|g__Lautropia|s__
	k__Bacteria|p__Proteobacteria|c__Betaproteobacteria|o__Burkholderiales|f__Comamonadaceae|g__|s__
	k__Bacteria|p__Proteobacteria|c__Betaproteobacteria|o__Neisseriales|f__Neisseriaceae|g__|s__
	k__Bacteria|p__Proteobacteria|c__Betaproteobacteria|o__Neisseriales|f__Neisseriaceae|g__Eikenella|s__
	k__Bacteria|p__Proteobacteria|c__Betaproteobacteria|o__Neisseriales|f__Neisseriaceae|g__Kingella|s__
	k__Bacteria|p__Proteobacteria|c__Betaproteobacteria|o__Neisseriales|f__Neisseriaceae|g__Kingella|s__denitrificans
	k__Bacteria|p__Proteobacteria|c__Betaproteobacteria|o__Neisseriales|f__Neisseriaceae|g__Neisseria|s__
	k__Bacteria|p__Proteobacteria|c__Betaproteobacteria|o__Neisseriales|f__Neisseriaceae|g__Neisseria|s__cinerea
	k__Bacteria|p__Proteobacteria|c__Betaproteobacteria|o__Neisseriales|f__Neisseriaceae|g__Neisseria|s__oralis
	k__Bacteria|p__Proteobacteria|c__Betaproteobacteria|o__Neisseriales|f__Neisseriaceae|g__Neisseria|s__subflava
	k__Bacteria|p__Proteobacteria|c__Deltaproteobacteria|o__Desulfobacterales|f__Desulfobulbaceae|g__Desulfobulbus|s__
	k__Bacteria|p__Proteobacteria|c__Deltaproteobacteria|o__Desulfovibrionales|f__Desulfovibrionaceae|g__Desulfovibrio|s__
	k__Bacteria|p__Proteobacteria|c__Epsilonproteobacteria|o__Campylobacterales|f__Campylobacteraceae|g__Campylobacter|s__
	k__Bacteria|p__Proteobacteria|c__Gammaproteobacteria|o__Cardiobacteriales|f__Cardiobacteriaceae|g__Cardiobacterium|s__
	k__Bacteria|p__Proteobacteria|c__Gammaproteobacteria|o__Enterobacteriales|f__Enterobacteriaceae|g__|s__
	k__Bacteria|p__Proteobacteria|c__Gammaproteobacteria|o__Pasteurellales|f__Pasteurellaceae|g__|s__
	k__Bacteria|p__Proteobacteria|c__Gammaproteobacteria|o__Pasteurellales|f__Pasteurellaceae|g__Actinobacillus|s__
	k__Bacteria|p__Proteobacteria|c__Gammaproteobacteria|o__Pasteurellales|f__Pasteurellaceae|g__Actinobacillus|s__parahaemolyticus
	k__Bacteria|p__Proteobacteria|c__Gammaproteobacteria|o__Pasteurellales|f__Pasteurellaceae|g__Aggregatibacter|s__
	k__Bacteria|p__Proteobacteria|c__Gammaproteobacteria|o__Pasteurellales|f__Pasteurellaceae|g__Aggregatibacter|s__segnis
	k__Bacteria|p__Proteobacteria|c__Gammaproteobacteria|o__Pasteurellales|f__Pasteurellaceae|g__Haemophilus|s__
	k__Bacteria|p__Proteobacteria|c__Gammaproteobacteria|o__Pasteurellales|f__Pasteurellaceae|g__Haemophilus|s__influenzae
	k__Bacteria|p__Proteobacteria|c__Gammaproteobacteria|o__Pasteurellales|f__Pasteurellaceae|g__Haemophilus|s__parainfluenzae
	k__Bacteria|p__Proteobacteria|c__Gammaproteobacteria|o__Pseudomonadales|f__Moraxellaceae|g__Moraxella|s__
	k__Bacteria|p__Spirochaetes|c__Spirochaetes|o__Spirochaetales|f__Spirochaetaceae|g__Treponema|s__
	k__Bacteria|p__Spirochaetes|c__Spirochaetes|o__Spirochaetales|f__Spirochaetaceae|g__Treponema|s__amylovorum
	k__Bacteria|p__Spirochaetes|c__Spirochaetes|o__Spirochaetales|f__Spirochaetaceae|g__Treponema|s__socranskii
	k__Bacteria|p__SR1|c__|o__|f__|g__|s__
	k__Bacteria|p__Synergistetes|c__Synergistia|o__Synergistales|f__Dethiosulfovibrionaceae|g__TG5|s__
	k__Bacteria|p__Tenericutes|c__Mollicutes|o__Mycoplasmatales|f__Mycoplasmataceae|g__Mycoplasma|s__
	k__Bacteria|p__Tenericutes|c__Mollicutes|o__RF39|f__|g__|s__
	k__Bacteria|p__TM7|c__TM7-3|o__|f__|g__|s__
	k__Bacteria|p__TM7|c__TM7-3|o__CW040|f__|g__|s__
	k__Bacteria|p__TM7|c__TM7-3|o__CW040|f__F16|g__|s__
	k__Bacteria|p__TM7|c__TM7-3|o__I025|f__Rs-045|g__|s__
Subject D	k__Bacteria|p__Actinobacteria|c__Actinobacteria|o__Actinomycetales|f__Actinomycetaceae|g__|s__
	k__Bacteria|p__Actinobacteria|c__Actinobacteria|o__Actinomycetales|f__Actinomycetaceae|g__Actinomyces|s__
	k__Bacteria|p__Actinobacteria|c__Actinobacteria|o__Actinomycetales|f__Corynebacteriaceae|g__Corynebacterium|s__
	k__Bacteria|p__Actinobacteria|c__Actinobacteria|o__Actinomycetales|f__Corynebacteriaceae|g__Corynebacterium|s__durum
	k__Bacteria|p__Actinobacteria|c__Actinobacteria|o__Actinomycetales|f__Micrococcaceae|g__Rothia|s__aeria
	k__Bacteria|p__Actinobacteria|c__Actinobacteria|o__Actinomycetales|f__Micrococcaceae|g__Rothia|s__dentocariosa
	k__Bacteria|p__Actinobacteria|c__Actinobacteria|o__Actinomycetales|f__Micrococcaceae|g__Rothia|s__mucilaginosa
	k__Bacteria|p__Actinobacteria|c__Actinobacteria|o__Actinomycetales|f__Propionibacteriaceae|g__|s__
	k__Bacteria|p__Actinobacteria|c__Actinobacteria|o__Actinomycetales|f__Propionibacteriaceae|g__Propionibacterium|s__acnes
	k__Bacteria|p__Actinobacteria|c__Coriobacteriia|o__Coriobacteriales|f__Coriobacteriaceae|g__|s__
	k__Bacteria|p__Actinobacteria|c__Coriobacteriia|o__Coriobacteriales|f__Coriobacteriaceae|g__Atopobium|s__
	k__Bacteria|p__Bacteroidetes|c__Bacteroidia|o__Bacteroidales|f__[Paraprevotellaceae]|g__[Prevotella]|s__
	k__Bacteria|p__Bacteroidetes|c__Bacteroidia|o__Bacteroidales|f__[Paraprevotellaceae]|g__[Prevotella]|s__tannerae
	k__Bacteria|p__Bacteroidetes|c__Bacteroidia|o__Bacteroidales|f__|g__|s__
	k__Bacteria|p__Bacteroidetes|c__Bacteroidia|o__Bacteroidales|f__Bacteroidaceae|g__Bacteroides|s__
	k__Bacteria|p__Bacteroidetes|c__Bacteroidia|o__Bacteroidales|f__Porphyromonadaceae|g__Paludibacter|s__
	k__Bacteria|p__Bacteroidetes|c__Bacteroidia|o__Bacteroidales|f__Porphyromonadaceae|g__Porphyromonas|s__
	k__Bacteria|p__Bacteroidetes|c__Bacteroidia|o__Bacteroidales|f__Porphyromonadaceae|g__Porphyromonas|s__endodontalis
	k__Bacteria|p__Bacteroidetes|c__Bacteroidia|o__Bacteroidales|f__Porphyromonadaceae|g__Tannerella|s__
	k__Bacteria|p__Bacteroidetes|c__Bacteroidia|o__Bacteroidales|f__Prevotellaceae|g__Prevotella|s__
	k__Bacteria|p__Bacteroidetes|c__Bacteroidia|o__Bacteroidales|f__Prevotellaceae|g__Prevotella|s__copri
	k__Bacteria|p__Bacteroidetes|c__Bacteroidia|o__Bacteroidales|f__Prevotellaceae|g__Prevotella|s__intermedia
	k__Bacteria|p__Bacteroidetes|c__Bacteroidia|o__Bacteroidales|f__Prevotellaceae|g__Prevotella|s__melaninogenica
	k__Bacteria|p__Bacteroidetes|c__Bacteroidia|o__Bacteroidales|f__Prevotellaceae|g__Prevotella|s__nanceiensis
	k__Bacteria|p__Bacteroidetes|c__Bacteroidia|o__Bacteroidales|f__Prevotellaceae|g__Prevotella|s__nigrescens
	k__Bacteria|p__Bacteroidetes|c__Bacteroidia|o__Bacteroidales|f__Prevotellaceae|g__Prevotella|s__pallens
	k__Bacteria|p__Bacteroidetes|c__Flavobacteriia|o__Flavobacteriales|f__[Weeksellaceae]|g__|s__
	k__Bacteria|p__Bacteroidetes|c__Flavobacteriia|o__Flavobacteriales|f__Flavobacteriaceae|g__Capnocytophaga|s__
	k__Bacteria|p__Bacteroidetes|c__Flavobacteriia|o__Flavobacteriales|f__Flavobacteriaceae|g__Capnocytophaga|s__ochracea
	k__Bacteria|p__Cyanobacteria|c__Chloroplast|o__Streptophyta|f__|g__|s__
	k__Bacteria|p__Firmicutes|c__Bacilli|o__Bacillales|f__Planococcaceae|g__|s__
	k__Bacteria|p__Firmicutes|c__Bacilli|o__Bacillales|f__Staphylococcaceae|g__Staphylococcus|s__aureus
	k__Bacteria|p__Firmicutes|c__Bacilli|o__Gemellales|f__Gemellaceae|g__|s__
	k__Bacteria|p__Firmicutes|c__Bacilli|o__Lactobacillales|f__Aerococcaceae|g__|s__
	k__Bacteria|p__Firmicutes|c__Bacilli|o__Lactobacillales|f__Carnobacteriaceae|g__Granulicatella|s__
	k__Bacteria|p__Firmicutes|c__Bacilli|o__Lactobacillales|f__Streptococcaceae|g__|s__
	k__Bacteria|p__Firmicutes|c__Bacilli|o__Lactobacillales|f__Streptococcaceae|g__Streptococcus|s__
	k__Bacteria|p__Firmicutes|c__Bacilli|o__Lactobacillales|f__Streptococcaceae|g__Streptococcus|s__anginosus
	k__Bacteria|p__Firmicutes|c__Clostridia|o__Clostridiales|f__[Acidaminobacteraceae]|g__|s__
	k__Bacteria|p__Firmicutes|c__Clostridia|o__Clostridiales|f__[Mogibacteriaceae]|g__|s__
	k__Bacteria|p__Firmicutes|c__Clostridia|o__Clostridiales|f__[Mogibacteriaceae]|g__Anaerovorax|s__
	k__Bacteria|p__Firmicutes|c__Clostridia|o__Clostridiales|f__[Mogibacteriaceae]|g__Mogibacterium|s__
	k__Bacteria|p__Firmicutes|c__Clostridia|o__Clostridiales|f__[Tissierellaceae]|g__Parvimonas|s__
	k__Bacteria|p__Firmicutes|c__Clostridia|o__Clostridiales|f__|g__|s__
	k__Bacteria|p__Firmicutes|c__Clostridia|o__Clostridiales|f__Clostridiaceae|g__|s__
	k__Bacteria|p__Firmicutes|c__Clostridia|o__Clostridiales|f__Lachnospiraceae|g__|s__
	k__Bacteria|p__Firmicutes|c__Clostridia|o__Clostridiales|f__Lachnospiraceae|g__Butyrivibrio|s__
	k__Bacteria|p__Firmicutes|c__Clostridia|o__Clostridiales|f__Lachnospiraceae|g__Catonella|s__
	k__Bacteria|p__Firmicutes|c__Clostridia|o__Clostridiales|f__Lachnospiraceae|g__Moryella|s__
	k__Bacteria|p__Firmicutes|c__Clostridia|o__Clostridiales|f__Lachnospiraceae|g__Oribacterium|s__
	k__Bacteria|p__Firmicutes|c__Clostridia|o__Clostridiales|f__Lachnospiraceae|g__Shuttleworthia|s__satelles
	k__Bacteria|p__Firmicutes|c__Clostridia|o__Clostridiales|f__Peptococcaceae|g__Peptococcus|s__
	k__Bacteria|p__Firmicutes|c__Clostridia|o__Clostridiales|f__Peptostreptococcaceae|g__|s__
	k__Bacteria|p__Firmicutes|c__Clostridia|o__Clostridiales|f__Peptostreptococcaceae|g__Filifactor|s__
	k__Bacteria|p__Firmicutes|c__Clostridia|o__Clostridiales|f__Peptostreptococcaceae|g__Peptostreptococcus|s__
	k__Bacteria|p__Firmicutes|c__Clostridia|o__Clostridiales|f__Ruminococcaceae|g__|s__
	k__Bacteria|p__Firmicutes|c__Clostridia|o__Clostridiales|f__Veillonellaceae|g__|s__
	k__Bacteria|p__Firmicutes|c__Clostridia|o__Clostridiales|f__Veillonellaceae|g__Dialister|s__
	k__Bacteria|p__Firmicutes|c__Clostridia|o__Clostridiales|f__Veillonellaceae|g__Megasphaera|s__
	k__Bacteria|p__Firmicutes|c__Clostridia|o__Clostridiales|f__Veillonellaceae|g__Schwartzia|s__
	k__Bacteria|p__Firmicutes|c__Clostridia|o__Clostridiales|f__Veillonellaceae|g__Selenomonas|s__
	k__Bacteria|p__Firmicutes|c__Clostridia|o__Clostridiales|f__Veillonellaceae|g__Selenomonas|s__noxia
	k__Bacteria|p__Firmicutes|c__Clostridia|o__Clostridiales|f__Veillonellaceae|g__Veillonella|s__
	k__Bacteria|p__Firmicutes|c__Clostridia|o__Clostridiales|f__Veillonellaceae|g__Veillonella|s__dispar
	k__Bacteria|p__Firmicutes|c__Clostridia|o__Clostridiales|f__Veillonellaceae|g__Veillonella|s__parvula
	k__Bacteria|p__Firmicutes|c__Erysipelotrichi|o__Erysipelotrichales|f__Erysipelotrichaceae|g__Bulleidia|s__
	k__Bacteria|p__Firmicutes|c__Erysipelotrichi|o__Erysipelotrichales|f__Erysipelotrichaceae|g__Bulleidia|s__moorei
	k__Bacteria|p__Firmicutes|c__Erysipelotrichi|o__Erysipelotrichales|f__Erysipelotrichaceae|g__Sharpea|s__
	k__Bacteria|p__Fusobacteria|c__Fusobacteriia|o__Fusobacteriales|f__Fusobacteriaceae|g__Fusobacterium|s__
	k__Bacteria|p__Fusobacteria|c__Fusobacteriia|o__Fusobacteriales|f__Leptotrichiaceae|g__|s__
	k__Bacteria|p__Fusobacteria|c__Fusobacteriia|o__Fusobacteriales|f__Leptotrichiaceae|g__Leptotrichia|s__
	k__Bacteria|p__GN02|c__BD1-5|o__|f__|g__|s__
	k__Bacteria|p__Proteobacteria|c__Alphaproteobacteria|o__Rhizobiales|f__Brucellaceae|g__Ochrobactrum|s__
	k__Bacteria|p__Proteobacteria|c__Betaproteobacteria|o__Burkholderiales|f__Burkholderiaceae|g__Lautropia|s__
	k__Bacteria|p__Proteobacteria|c__Betaproteobacteria|o__Burkholderiales|f__Comamonadaceae|g__|s__
	k__Bacteria|p__Proteobacteria|c__Betaproteobacteria|o__Neisseriales|f__Neisseriaceae|g__|s__
	k__Bacteria|p__Proteobacteria|c__Betaproteobacteria|o__Neisseriales|f__Neisseriaceae|g__Eikenella|s__
	k__Bacteria|p__Proteobacteria|c__Betaproteobacteria|o__Neisseriales|f__Neisseriaceae|g__Kingella|s__
	k__Bacteria|p__Proteobacteria|c__Betaproteobacteria|o__Neisseriales|f__Neisseriaceae|g__Kingella|s__denitrificans
	k__Bacteria|p__Proteobacteria|c__Betaproteobacteria|o__Neisseriales|f__Neisseriaceae|g__Neisseria|s__
	k__Bacteria|p__Proteobacteria|c__Betaproteobacteria|o__Neisseriales|f__Neisseriaceae|g__Neisseria|s__cinerea
	k__Bacteria|p__Proteobacteria|c__Betaproteobacteria|o__Neisseriales|f__Neisseriaceae|g__Neisseria|s__oralis
	k__Bacteria|p__Proteobacteria|c__Betaproteobacteria|o__Neisseriales|f__Neisseriaceae|g__Neisseria|s__subflava
	k__Bacteria|p__Proteobacteria|c__Deltaproteobacteria|o__Desulfobacterales|f__Desulfobulbaceae|g__Desulfobulbus|s__
	k__Bacteria|p__Proteobacteria|c__Epsilonproteobacteria|o__Campylobacterales|f__Campylobacteraceae|g__Campylobacter|s__
	k__Bacteria|p__Proteobacteria|c__Epsilonproteobacteria|o__Campylobacterales|f__Helicobacteraceae|g__Wolinella|s__succinogenes
	k__Bacteria|p__Proteobacteria|c__Gammaproteobacteria|o__Cardiobacteriales|f__Cardiobacteriaceae|g__Cardiobacterium|s__
	k__Bacteria|p__Proteobacteria|c__Gammaproteobacteria|o__Enterobacteriales|f__Enterobacteriaceae|g__|s__
	k__Bacteria|p__Proteobacteria|c__Gammaproteobacteria|o__Pasteurellales|f__Pasteurellaceae|g__|s__
	k__Bacteria|p__Proteobacteria|c__Gammaproteobacteria|o__Pasteurellales|f__Pasteurellaceae|g__Actinobacillus|s__
	k__Bacteria|p__Proteobacteria|c__Gammaproteobacteria|o__Pasteurellales|f__Pasteurellaceae|g__Actinobacillus|s__parahaemolyticus
	k__Bacteria|p__Proteobacteria|c__Gammaproteobacteria|o__Pasteurellales|f__Pasteurellaceae|g__Aggregatibacter|s__
	k__Bacteria|p__Proteobacteria|c__Gammaproteobacteria|o__Pasteurellales|f__Pasteurellaceae|g__Aggregatibacter|s__segnis
	k__Bacteria|p__Proteobacteria|c__Gammaproteobacteria|o__Pasteurellales|f__Pasteurellaceae|g__Haemophilus|s__
	k__Bacteria|p__Proteobacteria|c__Gammaproteobacteria|o__Pasteurellales|f__Pasteurellaceae|g__Haemophilus|s__influenzae
	k__Bacteria|p__Proteobacteria|c__Gammaproteobacteria|o__Pasteurellales|f__Pasteurellaceae|g__Haemophilus|s__parainfluenzae
	k__Bacteria|p__Spirochaetes|c__Spirochaetes|o__Spirochaetales|f__Spirochaetaceae|g__Treponema|s__
	k__Bacteria|p__Spirochaetes|c__Spirochaetes|o__Spirochaetales|f__Spirochaetaceae|g__Treponema|s__amylovorum
	k__Bacteria|p__Spirochaetes|c__Spirochaetes|o__Spirochaetales|f__Spirochaetaceae|g__Treponema|s__socranskii
	k__Bacteria|p__SR1|c__|o__|f__|g__|s__
	k__Bacteria|p__Synergistetes|c__Synergistia|o__Synergistales|f__Dethiosulfovibrionaceae|g__TG5|s__
	k__Bacteria|p__Tenericutes|c__Mollicutes|o__Mycoplasmatales|f__Mycoplasmataceae|g__Mycoplasma|s__
	k__Bacteria|p__Tenericutes|c__Mollicutes|o__RF39|f__|g__|s__
	k__Bacteria|p__Tenericutes|c__RF3|o__ML615J-28|f__|g__|s__
	k__Bacteria|p__TM7|c__TM7-3|o__|f__|g__|s__
	k__Bacteria|p__TM7|c__TM7-3|o__CW040|f__|g__|s__
	k__Bacteria|p__TM7|c__TM7-3|o__CW040|f__F16|g__|s__
	k__Bacteria|p__TM7|c__TM7-3|o__I025|f__Rs-045|g__|s__

## Sheet: Table S2
Supplementary Table S2：Mann-Kendall trend test of saliva microbiota
Mann-Kendall Trend Test										Mann-Kendall Trend Test
phylum	Subject	n	Mean Value	Z statistic	p-value	Sample estimates				phylum	genus	Subject	n	Mean Value	Z statistic	p-value	Sample estimates
						S	varS	tau									S	varS	tau
Actinobacteria	A	11	0.060106	-0.6228	0.5334	-9	165	-0.163636		Actinobacteria	Actinomyces	A	11	0.011368	-1.4013	0.1611	-19	165	-0.345454
	B	13	0.065044	0.91513	0.3601	16	268.667	0.205128				B	13	0.024992	1.1592	0.2464	20	268.667	0.25641
	C	13	0.048725	0.79312	0.4277	14	268.667	0.179487				D	14	0.016358	1.5329	0.1253	29	333.667	0.318681
	D	14	0.10963	1.4234	0.1546	27	333.667	0.296703			Rothia	A	11	0.056657	0	1	-1	165	-0.0181818
Bacteroidetes	A	11	0.45573	-0.3114	0.7555	-5	165	-0.0909				B	13	0.031371	1.1592	0.2464	20	268.667	0.25641
	B	13	0.38623	-1.5252	0.1272	-26	268.667	-0.333333				C	13	0.027463	1.1592	0.2464	20	268.667	0.25641
	C	13	0.22089	-0.30504	0.7603	-6	268.667	-0.076923				D	14	0.085889	1.2044	0.2284	23	333.667	0.252747
	D	14	0.25603	1.9708	0.04874	37	333.667	0.406593		Bacteroidetes	Capnocytophaga	B	13	0.015601	0.91513	0.3601	16	268.667	0.205128
Firmicutes	A	11	0.47275	-0.3114	0.7555	-5	165	-0.0909				D	14	0.014595	-1.4234	0.1546	-27	333.667	-0.296703
	B	13	0.23096	-0.6711	0.5022	-12	268.667	-0.153846			Porphyromonas	A	11	0.055019	1.4013	0.1611	19	165	0.345454
	C	13	0.38168	-0.42706	0.6693	-8	268.667	-0.102564				B	13	0.054053	0.79312	0.4277	14	268.667	0.179487
	D	14	0.31026	0.76643	0.4434	15	333.667	0.164835				C	13	0.077798	0.061009	0.9514	2	268.667	0.025641
Fusobacteria	A	11	0.13889	-1.7127	0.08677	-23	165	-0.418182				D	14	0.089414	1.3139	0.1889	25	333.667	0.274725
	B	13	0.15845	-0.79312	0.4277	-14	268.667	-0.179487			Prevotella	A	11	0.30284	0	1	-1	165	-0.0181818
	C	13	0.10891	1.1592	0.2464	20	268.667	0.25641				B	13	0.2368	-1.6472	0.09951	-28	268.667	-0.358974
	D	14	0.12711	0.10949	0.9128	3	333.667	0.032967				C	13	0.081499	-0.30504	0.7603	-6	268.667	-0.0769231
Proteobacteria	A	11	0.52425	1.557	0.1195	21	165	0.381818				D	14	0.13042	2.6278,	0.008595	49	333.667	0.538462
	B	13	0.41708	0.42706	0.6693	8	268.667	0.102564		Firmicutes	F_Gemellaceae	A	11	0.015571	0.3114	0.7555	5	165	0.0909091
	C	13	0.48047	1.7693	0.07685	30	268.667	0.384615				C	13	0.016137	0.30504	0.7603	6	268.667	0.0769231
	D	14	0.5751	0.21898	0.8267	5	333.667	0.0549451				D	14	0.040739	-0.65694	0.5112	-13	268.667	-0.142857
Spirochaetes	A	11	0.0043649	-0.4671	0.6404	-7	165	-0.127273			Granulicatella	A	11	0.050323	1.8684	0.06171	25	165	0.454545
	B	13	0.0018509	-0.30504	0.7603	-6	268.667	-0.0769231				B	13	0.02838	0.061009	0.9514	2	268.667	0.025641
	C	13	0.011252	1.2812	0.2001	22	268.667	0.282051				C	13	0.030362	1.8913	0.05859	32	268.667	0.410256
	D	14	0.0074678	-0.43796	0.6614	-9	333.667	-0.0989011				D	14	0.02438	1.5329	0.1253	29	333.667	0.318681
SR1	A	11	0.0095861	0.6228	0.5334	9	165	0.163636			Oribacterium	A	11	0.016173	-1.7127	0.08677	-23	165	-0.418182
	B	13	0.048275	1.6472	0.09951	28	268.667	0.358974			Streptococcus	A	11	0.2442	0.6228	0.5334	9	165	0.163636
	C	13	0.0076425	0.54908	0.583	10	268.667	0.128205				B	13	0.094614	0.54908	0.583	10	268.667	0.128205
	D	14	0.0081779	2.0803	0.0375	39	333.667	0.428571				C	13	0.25549	-0.42706	0.6693	-8	268.667	-0.102564
Synergistetes	A	11	0.00019807	0.1557	0.8763	3	165	0.0545454				D	14	0.20626	-0.10949	0.9128	-3	333.667	-0.032967
	B	13	0.00019202	2.2115	0.027	37	265	0.483753			Veillonella	A	11	0.078308	0.1557	0.8763	3	165	0.0545455
	C	13	0.00058905	0.18303	0.8548	4	268.667	0.0512821				B	13	0.056286	-2.2573	0.02399	-38	268.667	-0.487179
	D	14	0.00071124	-2.5183	0.01179	-47	333.667	-0.516483				C	13	0.014245	-2.1353	0.03274	-36	268.667	-0.461539
Tenericutes	A	11	0.0013927	-0.3114	0.7555	-5	165	-0.0909091				D	14	0.01398	1.5329	0.1253	29	333.667	0.318681
	B	13	0.0014467	-0.91513	0.3601	-16	268.667	-0.205128		Fusobacteria	Fusobacterium	A	11	0.11235	-2.0241	0.04296	-27	165	-0.490909
	C	13	0.00075062	-1.2812	0.2001	-22	268.667	-0.282051				B	13	0.11573	-0.42706	0.6693	-8	268.667	-0.102564
	D	14	0.0018394	-2.6278	0.008595	-49	333.667	-0.538462				C	13	0.062206	0.79312	0.4277	14	268.667	0.179487
TM7	A	11	0.0056133	1.0899	0.2758	15	165	0.272727				D	14	0.11727	0.32847	0.7426	7	333.667	0.0769231
	B	13	0.010786	0.6711	0.5022	12	268.667	0.153846			Leptotrichia	A	11	0.026534	-0.6228	0.5334	-9	165	-0.163636
	C	13	0.0047831	-1.5252	0.1272	-26	268.667	-0.333333				B	13	0.042626	-1.6472	0.09951	-28	268.667	-0.358974
	D	14	0.0031486	-0.3284	0.7426	-7	333.667	-0.076923				C	13	0.015371	-2.0133	0.04408	-34	268.667	-0.435897
										Proteobacteria	Campylobacter	A	11	0.03108	-0.3114	0.7555	-5	165	-0.0909091
											F_Neisseriaceae	D	14	0.037572	-2.8467	0.004417	-53	333.667	-0.582418
											Haemophilus	A	11	0.17959	1.7127	0.08677	23	165	0.418182
												B	13	0.15347	-0.79312	0.4277	-14	268.667	-0.179487
												C	13	0.15517	1.2812	0.2001	22	268.667	0.282051
												D	14	0.18771	2.5183	0.01179	47	333.667	0.516483
											Moraxella	B	13	0.026673	3.1115	0.001862	52	268.667	0.666667
												C	13	0.028701	0.30504	0.7603	6	268.667	0.0769231
											Neisseria	A	11	0.29639	1.4013	0.1611	19	165	0.345454
												B	13	0.18606	-0.6711	0.5022	-12	268.667	-0.153846
												C	13	0.21225	1.7693	0.07685	30	268.667	0.384615
												D	14	0.23565	0.21898	0.8267	5	333.667	0.0549451

## Sheet: Table S3
Supplementary Table S3：：Mann-Kendall trend test of salivary cytokines
Cytokine	Subject	n	Mean Value	Z statistic	p-value	Sample estimates
						S	varS	tau
IL-1β	A	22	5.0578	-0.90233	0.3669	-33	1257.67	-0.142857
	B	22	5.8656	0.45117	0.6519	17	1257.67	0.0735931
	C	22	4.8195	1.2407	0.2147	45	1257.67	0.194805
	D	22	5.6441	1.8047	0.07113	65	1257.67	0.281385
IL-6	A	22	10.7015	-1.9464	0.0516	-70	1256.67	-0.303688
	B	22	9.6946	1.2407	0.2147	45	1257.67	0.194805
	C	22	9.738	-0.84594	0.3976	-31	1257.67	-0.134199
	D	22	11.8152	-0.50756	0.6118	-19	1257.67	0.6118
IL-10	A	22	3.3009	-0.90233	0.3669	-33	1257.67	-0.142857
	B	22	3.1938	-1.6919	0.09067	-61	1257.67	-0.264069
	C	22	3.0636	-1.5791	0.1143	-57	1257.67	-0.246753
	D	22	3.4684	-2.2558	0.02408	-81	1257.67	-0.350649
TNF-α	A	22	17.7964	-2.427	0.01523	-87	1257.67	-0.378264
	B	22	17.5217	-2.3686	0.01785	-85	1257.67	-0.367965
	C	22	16.717	-0.84594	0.3976	-31	1257.67	-0.134199
	D	22	17.9889	-2.989	0.002799	-107	1257.67	-0.463203
IFN-γ	A	22	2.2153	-1.5227	0.1278	-55	1257.67	-0.238095
	B	22	2.1919	0	1	-1	1257.67	-0.004329
	C	22	1.8623	-2.1721	0.02985	-78	1257.67	-0.338396
	D	22	2.3966	0.59239	0.5536	22	1257.67	0.0954449
Z>0, the time series showed an increasing trend; Z<0, the time series showed a decreasing trend; P<0.05, the tendency was significant. S, Kendall Score; varS, variance of S; Tau, Kendall’s tau statistic.

## Sheet: Table S4
Supplementary Table S4：Spearman correlation among crewmembers’ salivary cytokines and highly abundant microbial genus in LP1
Subject	Cytokine&Genus	Cytokine&Genus	Phase	Correlation coefficient	Correlation test
A	IFN-γ	Fusobacterium	inside	0.547619	Nonsignificant correlation
A	TNF-α	Prevotella	inside	-0.738095	Nonsignificant correlation
A	TNF-α	Rothia	inside	0.642857	Nonsignificant correlation
A	Rothia	Actinomyces	inside	0.571429	Nonsignificant correlation
A	Streptococcus	Granulicatella	inside	0.547619	Nonsignificant correlation
A	Streptococcus	Actinomyces	inside	0.595238	Nonsignificant correlation
A	TNF-α	IFN-γ	inside	0.52381	Nonsignificant correlation
A	IL-10	[Prevotella]	inside	-0.809524	Nonsignificant correlation
A	IL-6	[Prevotella]	inside	-0.619048	Nonsignificant correlation
A	Neisseria	[Prevotella]	inside	0.571429	Nonsignificant correlation
A	IL-10	Actinomyces	inside	0.619048	Nonsignificant correlation
A	Porphyromonas	Actinomyces	inside	-0.666667	Nonsignificant correlation
A	IL-6	IL-10	inside	0.690476	Nonsignificant correlation
A	IL-10	Porphyromonas	inside	-0.690476	Nonsignificant correlation
A	IL-6	Porphyromonas	inside	-0.595238	Nonsignificant correlation
A	[Prevotella]	Rothia	inside	-0.547619	Nonsignificant correlation
A	IL-10	Rothia	inside	0.666667	Nonsignificant correlation
A	IL-10	Streptococcus	inside	0.619048	Nonsignificant correlation
A	IL-10	TNF-α	inside	0.5	Nonsignificant correlation
A	Prevotella	Porphyromonas	inside	0.5	Nonsignificant correlation
A	Fusobacterium	Porphyromonas	inside	0.52381	Nonsignificant correlation
A	TNF-α	Actinomyces	inside	0.928571	Significant correlation
A	Streptococcus	Rothia	inside	0.97619	Significant correlation
A	Neisseria	Fusobacterium	inside	0.738095	Significant correlation
A	IL-1β	IL-6	inside	0.809524	Significant correlation
A	IL-6	Rothia	inside	0.904762	Significant correlation
A	Haemophilus	Porphyromonas	inside	0.738095	Significant correlation
A	Neisseria	Porphyromonas	inside	0.785714	Significant correlation
A	IL-1β	TNF-α	inside	0.761905	Significant correlation
A	IL-10	Veillonella	outside	-0.809524	Nonsignificant correlation
A	Granulicatella	Actinomyces	outside	0.619048	Nonsignificant correlation
A	Rothia	Campylobacter	outside	-0.666667	Nonsignificant correlation
A	Neisseria	Haemophilus	outside	0.52381	Nonsignificant correlation
A	IL-1β	Leptotrichia	outside	-0.666667	Nonsignificant correlation
A	Rothia	Actinomyces	outside	0.595238	Nonsignificant correlation
A	Streptococcus	Granulicatella	outside	0.666667	Nonsignificant correlation
A	Streptococcus	Rothia	outside	0.833333	Significant correlation
A	Prevotella	Veillonella	outside	0.97619	Significant correlation
A	Granulicatella	Rothia	outside	0.857143	Significant correlation
A	Haemophilus	Fusobacterium	outside	0.904762	Significant correlation
A	Haemophilus	Porphyromonas	outside	0.904762	Significant correlation
A	Haemophilus	[Prevotella]	outside	0.785714	Significant correlation
A	Streptococcus	Actinomyces	outside	0.761905	Significant correlation
A	Fusobacterium	Porphyromonas	outside	0.928571	Significant correlation
B	IFN-γ	Fusobacterium	inside	0.616667	Nonsignificant correlation
B	TNF-α	Prevotella	inside	-0.566667	Nonsignificant correlation
B	TNF-α	Actinomyces	inside	0.5	Nonsignificant correlation
B	TNF-α	Rothia	inside	0.533333	Nonsignificant correlation
B	TNF-α	IFN-γ	inside	0.583333	Nonsignificant correlation
B	Neisseria	Actinomyces	inside	-0.516667	Nonsignificant correlation
B	Streptococcus	Capnocytophaga	inside	-0.566667	Nonsignificant correlation
B	Streptococcus	Fusobacterium	inside	-0.533333	Nonsignificant correlation
B	Prevotella	Granulicatella	inside	-0.833333	Nonsignificant correlation
B	Haemophilus	Leptotrichia	inside	-0.8	Nonsignificant correlation
B	[Prevotella]	Moraxella	inside	0.516667	Nonsignificant correlation
B	Leptotrichia	Moraxella	inside	-0.633333	Nonsignificant correlation
B	Prevotella	Rothia	inside	-0.783333	Nonsignificant correlation
B	Rothia	Actinomyces	inside	0.783333	Significant correlation
B	Streptococcus	Granulicatella	inside	0.683333	Significant correlation
B	Streptococcus	Rothia	inside	0.766667	Significant correlation
B	Streptococcus	Actinomyces	inside	0.716667	Significant correlation
B	Granulicatella	Rothia	inside	0.933333	Significant correlation
B	Granulicatella	Actinomyces	inside	0.716667	Significant correlation
B	IL-1β	IFN-γ	inside	0.716667	Significant correlation
B	Streptococcus	Rothia	outside	0.566667	Nonsignificant correlation
B	Granulicatella	Actinomyces	outside	0.633333	Nonsignificant correlation
B	Leptotrichia	Actinomyces	outside	0.5	Nonsignificant correlation
B	Veillonella	Capnocytophaga	outside	-0.55	Nonsignificant correlation
B	TNF-α	IFN-γ	outside	0.5	Nonsignificant correlation
B	IL-1β	IL-10	outside	0.566667	Nonsignificant correlation
B	Neisseria	Moraxella	outside	-0.533333	Nonsignificant correlation
B	Prevotella	Moraxella	outside	-0.883333	Nonsignificant correlation
B	Veillonella	Moraxella	outside	-0.683333	Nonsignificant correlation
B	Neisseria	Veillonella	outside	0.6	Nonsignificant correlation
B	IL-6	TNF-α	outside	0.566667	Nonsignificant correlation
B	IL-1β	Granulicatella	outside	-0.65	Nonsignificant correlation
B	IFN-γ	Porphyromonas	outside	0.583333	Nonsignificant correlation
B	IL-10	Veillonella	outside	0.683333	Significant correlation
B	Prevotella	Veillonella	outside	0.866667	Significant correlation
B	Moraxella	Capnocytophaga	outside	0.666667	Significant correlation
B	IL-6	IL-10	outside	0.666667	Significant correlation
B	Neisseria	Leptotrichia	outside	0.716667	Significant correlation
C	TNF-α	Actinomyces	inside	0.633333	Nonsignificant correlation
C	Streptococcus	Granulicatella	inside	0.616667	Nonsignificant correlation
C	Streptococcus	Rothia	inside	0.533333	Nonsignificant correlation
C	IL-10	[Prevotella]	inside	-0.733333	Nonsignificant correlation
C	IL-6	[Prevotella]	inside	-0.633333	Nonsignificant correlation
C	Neisseria	[Prevotella]	inside	0.516667	Nonsignificant correlation
C	IL-10	Actinomyces	inside	0.633333	Nonsignificant correlation
C	Porphyromonas	Actinomyces	inside	-0.516667	Nonsignificant correlation
C	Neisseria	Fusobacterium	inside	0.583333	Nonsignificant correlation
C	IL-6	IL-10	inside	0.5	Nonsignificant correlation
C	IL-10	Porphyromonas	inside	-0.666667	Nonsignificant correlation
C	IL-6	Porphyromonas	inside	-0.583333	Nonsignificant correlation
C	[Prevotella]	Rothia	inside	-0.816667	Nonsignificant correlation
C	IL-6	Rothia	inside	0.533333	Nonsignificant correlation
C	IL-10	Streptococcus	inside	0.533333	Nonsignificant correlation
C	Haemophilus	Porphyromonas	inside	0.566667	Nonsignificant correlation
C	Neisseria	Actinomyces	inside	-0.633333	Nonsignificant correlation
C	Streptococcus	Capnocytophaga	inside	-0.633333	Nonsignificant correlation
C	Streptococcus	Fusobacterium	inside	-0.9	Nonsignificant correlation
C	Prevotella	Granulicatella	inside	-0.616667	Nonsignificant correlation
C	Haemophilus	Leptotrichia	inside	-0.633333	Nonsignificant correlation
C	[Prevotella]	Moraxella	inside	0.566667	Nonsignificant correlation
C	Prevotella	Rothia	inside	-0.566667	Nonsignificant correlation
C	Prevotella	[Prevotella]	inside	0.6	Nonsignificant correlation
C	Fusobacterium	F_Gemellaceae*	inside	-0.7	Nonsignificant correlation
C	Porphyromonas	F_Gemellaceae*	inside	-0.816667	Nonsignificant correlation
C	Prevotella	F_Gemellaceae*	inside	-0.783333	Nonsignificant correlation
C	Fusobacterium	Lautropia	inside	-0.5	Nonsignificant correlation
C	Porphyromonas	Lautropia	inside	-0.5	Nonsignificant correlation
C	Prevotella	Lautropia	inside	-0.5	Nonsignificant correlation
C	TNF-α	Rothia	inside	0.716667	Significant correlation
C	Rothia	Actinomyces	inside	0.733333	Significant correlation
C	IL-1β	IL-6	inside	0.683333	Significant correlation
C	IL-10	Rothia	inside	0.916667	Significant correlation
C	IL-10	TNF-α	inside	0.683333	Significant correlation
C	Prevotella	Porphyromonas	inside	0.733333	Significant correlation
C	Granulicatella	Rothia	inside	0.833333	Significant correlation
C	Porphyromonas	[Prevotella]	inside	0.866667	Significant correlation
C	Streptococcus	F_Gemellaceae*	inside	0.766667	Significant correlation
C	Prevotella	Fusobacterium	inside	0.866667	Significant correlation
C	Streptococcus	Rothia	outside	0.595238	Nonsignificant correlation
C	Rothia	Capnocytophaga	outside	-0.738095	Nonsignificant correlation
C	IL-1β	Leptotrichia	outside	-0.547619	Nonsignificant correlation
C	Prevotella	Actinomyces	outside	0.690476	Nonsignificant correlation
C	Rothia	Actinomyces	outside	0.619048	Nonsignificant correlation
C	Leptotrichia	Actinomyces	outside	0.880952	Nonsignificant correlation
C	Moraxella	Capnocytophaga	outside	0.666667	Nonsignificant correlation
C	Veillonella	Capnocytophaga	outside	-0.52381	Nonsignificant correlation
C	TNF-α	IFN-γ	outside	0.547619	Nonsignificant correlation
C	IL-1β	IL-10	outside	0.547619	Nonsignificant correlation
C	IL-6	IL-10	outside	0.666667	Nonsignificant correlation
C	Leptotrichia	Moraxella	outside	-0.857143	Nonsignificant correlation
C	Neisseria	Moraxella	outside	-0.666667	Nonsignificant correlation
C	Prevotella	Moraxella	outside	-0.690476	Nonsignificant correlation
C	Veillonella	Moraxella	outside	-0.714286	Nonsignificant correlation
C	Neisseria	Veillonella	outside	0.666667	Nonsignificant correlation
C	Streptococcus	F_Gemellaceae*	outside	0.690476	Nonsignificant correlation
C	Neisseria	Fusobacterium	outside	0.690476	Nonsignificant correlation
C	Haemophilus	Granulicatella	outside	0.571429	Nonsignificant correlation
C	Prevotella	Veillonella	outside	0.785714	Significant correlation
C	Granulicatella	Actinomyces	outside	0.809524	Significant correlation
C	Neisseria	Haemophilus	outside	0.761905	Significant correlation
C	Granulicatella	Rothia	outside	0.761905	Significant correlation
C	Haemophilus	Fusobacterium	outside	0.738095	Significant correlation
C	Neisseria	Leptotrichia	outside	0.785714	Significant correlation
C	IL-6	TNF-α	outside	0.761905	Significant correlation
C	Veillonella	Actinomyces	outside	0.904762	Significant correlation
C	Veillonella	Granulicatella	outside	0.761905	Significant correlation
C	Haemophilus	Veillonella	outside	0.761905	Significant correlation
D	Streptococcus	Actinomyces	inside	0.612121	Nonsignificant correlation
D	Porphyromonas	[Prevotella]	inside	0.587879	Nonsignificant correlation
D	Prevotella	[Prevotella]	inside	0.587879	Nonsignificant correlation
D	Fusobacterium	F_Gemellaceae*	inside	-0.624242	Nonsignificant correlation
D	Porphyromonas	F_Gemellaceae*	inside	-0.672727	Nonsignificant correlation
D	Prevotella	F_Gemellaceae*	inside	-0.660606	Nonsignificant correlation
D	Fusobacterium	Lautropia	inside	-0.6	Nonsignificant correlation
D	Porphyromonas	Lautropia	inside	-0.733333	Nonsignificant correlation
D	Prevotella	Lautropia	inside	-0.721212	Nonsignificant correlation
D	Rothia	Actinomyces	inside	0.733333	Significant correlation
D	Streptococcus	Granulicatella	inside	0.793939	Significant correlation
D	Streptococcus	Rothia	inside	0.684848	Significant correlation
D	TNF-α	IFN-γ	inside	0.709091	Significant correlation
D	Haemophilus	Porphyromonas	inside	0.660606	Significant correlation
D	Prevotella	Porphyromonas	inside	0.975758	Significant correlation
D	Fusobacterium	Porphyromonas	inside	0.781818	Significant correlation
D	Neisseria	Porphyromonas	inside	0.672727	Significant correlation
D	IL-1β	TNF-α	inside	0.684848	Significant correlation
D	Granulicatella	Actinomyces	inside	0.830303	Significant correlation
D	IL-1β	IFN-γ	inside	0.878788	Significant correlation
D	Streptococcus	F_Gemellaceae*	inside	0.818182	Significant correlation
D	Prevotella	Fusobacterium	inside	0.733333	Significant correlation
D	Rothia	Actinomyces	outside	0.566667	Nonsignificant correlation
D	Haemophilus	Fusobacterium	outside	0.533333	Nonsignificant correlation
D	Streptococcus	Granulicatella	outside	0.633333	Nonsignificant correlation
D	IL-6	TNF-α	outside	0.5	Nonsignificant correlation
D	IL-1β	Granulicatella	outside	-0.616667	Nonsignificant correlation
D	IFN-γ	Porphyromonas	outside	0.5	Nonsignificant correlation
D	Streptococcus	F_Gemellaceae*	outside	0.533333	Nonsignificant correlation
D	Neisseria	Fusobacterium	outside	0.533333	Nonsignificant correlation
D	Haemophilus	Veillonella	outside	0.566667	Nonsignificant correlation
D	Granulicatella	Actinomyces	outside	0.833333	Significant correlation
D	Prevotella	Actinomyces	outside	0.7	Significant correlation
D	Haemophilus	[Prevotella]	outside	0.683333	Significant correlation
D	Streptococcus	Actinomyces	outside	0.766667	Significant correlation
D	Veillonella	Actinomyces	outside	0.75	Significant correlation
D	Haemophilus	Granulicatella	outside	0.733333	Significant correlation
D	Veillonella	Granulicatella	outside	0.85	Significant correlation
